# Supplementary material for: Platinum(IV) Derivatives of [Pt(1S,2S-diaminocyclohexane)(5,6-dimethyl-1,10-phenanthroline)] with Diclofenac Ligands in the Axial Positions: A New Class of Potent Multi-action Agents Exhibiting Selectivity to Cancer Cells
Source: J Med Chem. 2023 Jun 7;66(12):7894–908. doi: 10.1021/acs.jmedchem.3c00269 (PMC10291556; doi:10.1021/acs.jmedchem.3c00269)
Supplement: Supplementary file 2 — jm3c00269_si_002.csv [file jm3c00269_si_002.csv]

compound	SMILES	HeLa	HCT-116	A2780	MDA-MB-231	MCF-7	MRC-5
DCF	OC(CC1=CC=CC=C1NC(C(Cl)=CC=C2)=C2Cl)=O	240 ± 15		238 ± 19			450 ± 21
1 Pt(II)56MESS	CC1=C(C)C2=C3C4=C1C=CC=[N]4[Pt]5([NH2]C6CCCCC6[NH2]5)[N]3=CC=C2	0.37 ± 0.01	0.08 ± 0.01	0.19 ± 0.04	0.24 ± 0.03	0.7 ± 0.1	0.17 ± 0.04
2 Pt(IV)56MESSCl2	CC1=C(C)C2=C3C4=C1C=CC=[N]4[Pt]5([NH2]C6CCCCC6[NH2]5)(Cl)(Cl)[N]3=CC=C2	2.9 ± 0.7	1.6 ± 0.4	0.39 ± 0.01	1.5 ± 0.4	5.9 ± 0.5	2.1 ± 0.4
3 Pt(IV)56MESSenDCFCl	CC1=C(C)C2=C3C4=C1C=CC=[N]4[Pt]5([NH2]C6CCCCC6[NH2]5)(NCCNC(CC7=CC=CC=C7NC(C(Cl)=CC=C8)=C8Cl)=O)(Cl)[N]3=CC=C2	0.6 ± 0.1	0.20 ± 0.03	0.12 ± 0.02	0.4 ± 0.1	0.4 ± 0.1	0.7 ± 0.1
4 Pt(IV)56MESSenDCF2	CC1=C(C)C2=C3C4=C1C=CC=[N]4[Pt]5([NH2]C6CCCCC6[NH2]5)(NCCNC(CC7=CC=CC=C7NC(C(Cl)=CC=C8)=C8Cl)=O)(NCCNC(CC9=CC=CC=C9NC(C(Cl)=CC=C%10)=C%10Cl)=O)[N]3=CC=C2	0.31 ± 0.08	0.18 ± 0.05	0.05 ± 0.01	0.29 ± 0.04	0.33 ± 0.05	0.32 ± 0.08
